# Supplementary material for: Three Rounds of Read Correction Significantly Improve Eukaryotic Protein Detection in ONT Reads
Source: Microorganisms. 2024 Jan 24;12(2):247. doi: 10.3390/microorganisms12020247 (PMC10893331; doi:10.3390/microorganisms12020247)
Supplement: Supplementary file 1 [file microorganisms-12-00247-s001.zip]

Archive with 1 entries (1 files):
- microorganisms-2715757-supplementary.pdf
